# Supplementary material for: Patient-Specific Surgical Correction of Adolescent Idiopathic Scoliosis: A Systematic Review
Source: Children (Basel). 2024 Jan 15;11(1):106. doi: 10.3390/children11010106 (PMC10814112; doi:10.3390/children11010106)
Supplement: Supplementary file 1 [file children-11-00106-s001.zip]

Archive with 1 entries (1 files):
- children-2784286-supplementary.pdf
